# Supplementary material for: Semaphorin 3A—Glycosaminoglycans Interaction as Therapeutic Target for Axonal Regeneration
Source: Pharmaceuticals (Basel). 2021 Sep 7;14(9):906. doi: 10.3390/ph14090906 (PMC8465649; doi:10.3390/ph14090906)
Supplement: Supplementary file 1 [file pharmaceuticals-14-00906-s001.zip]

Archive with 1 entries (1 files):
- pharmaceuticals-1348820-supplementary.pdf
